# Supplementary material for: Air-Filled Microbubbles Based on Albumin Functionalized with Gold Nanocages and Zinc Phthalocyanine for Multimodal Imaging
Source: Micromachines (Basel). 2021 Sep 27;12(10):1161. doi: 10.3390/mi12101161 (PMC8537308; doi:10.3390/mi12101161)
Supplement: Supplementary file 1 [file micromachines-12-01161-s001.zip]

Archive with 1 entries (1 files):
- micromachines-1381256-supplementary.pdf
